# Supplementary material for: Left ventricular long axis tissue Doppler systolic velocity is independently related to heart rate and body size
Source: PLoS One. 2017 Mar 13;12(3):e0173383. doi: 10.1371/journal.pone.0173383 (PMC5348126; doi:10.1371/journal.pone.0173383)
Supplement: S1 File — (XLSX) [file pone.0173383.s001.xlsx]

## Sheet: Stress echo group
COL1				AGE		HEIGHT	WEIGHT	BSA	BMI	HYPERTENSION			SBP	DBP	LVEDL	EDV4C	EDL4C	ESV4C	ESL4C	EDV2C	EDL2C	ESV2C	ESL2C	EF	SEPTAL_HR	LATERAL_HR	SEPTAL_E_	LATERAL_E_	LOOP_BEAT	SEPTAL_S_	SEPT_E_	S_S_INT	SE__INT							SEPTAL_SDUR		SEPTAL_IVRT	SEPTAL Heart rate	L_LOOP_BEAT	LAT_S_	LAT_E_	L_S__INT	LE__INT
1				46		1.77	98	2.15	31.2809	1			130	80	9.4	131.4	9.4	69.4	8	135.4	9.2	50.5	7.9	56.2	63	60	7	8	23/2	6.32	6.04	1	0.55							0.31		0.11	61.2245	22/2	9.12	8.56	1.2	0.69
2				46		1.75	61	1.74	19.9184	0			125	60	9.4	122.8	9.4	51.3	7.7	127	9.3	51.3	7.9	58.3	65	62	8	14	26/2	9.3	7.02	1.1	0.87							0.25		0.11	61.2245	25/2	12.5	12.8	1.6	1.1
3				50		1.81	88	2.09	26.8612	0			105	60	9.5	155.4	9.4	56.3	7.8	139	9.5	57.7	8.3	60.3	68	68	6	12	24/1	8.42	6.6	1.3	0.83							0.28		0.07	68.1818	23/2	10.9	11.5	1.3	0.91
4				74		1.58	96	1.96	38.4554	1			140	60	8.7	89.3	8.4	34	6.6	113.6	8.7	45.6	7.3	59.5	64	63	5	7	34/2	5.16	4.32	0.89	0.44							0.29		0.1	64.5161	33/1	9.58	6.84	1.3	0.69
5				53		1.8	85	2.05	26.2346	0			110	60	8.9	134.2	8.9	66.7	7.4	100.7	8.6	37.4	7.2	57.7	78	80	7	10	25/1	6.32	6.04	0.92	0.6							0.26		0.08	75	24/1	7.44	9.83	1.2	0.76
7				59		1.68	92	2.02	32.5964	0			130	80	8.9	128.1	8.9	58.6	7.4	112.4	8.9	47.1	7.6	56.6	65	68	4	6.5	37/2	4.52	4.21	0.68	0.37							0.27		0.12	65.2174	38/2	5.79	5.82	0.75	0.46
8				58		1.7	70	1.81	24.2215	0			100	80	9.5	114	9.2	55.3	8	112.7	9.5	36.2	8	61.4	53	52	8	11	24/1	7.02	7.86	1.1	0.56							0.28		0.12	54.5455	23/2	10.5	11.7	1.3	0.86
9				60		1.57	48	1.46	19.4734	0			150	80	8.7	90.6	8.5	38.3	7.3	105.2	8.7	46.8	7.7	55.6	58	55	8	9	27/2	5.47	7.47	1.2	0.69							0.31		0.1	60	28/2	6.31	8.31	1.3	0.59
10				63		1.76	87	2.04	28.0863	1			120	90	9.5	112	9.5	42.8	7.9	81.1	9	25.1	8	65.6	88	87	6	8	25/1	8.11	6.42	1.11	0.4							0.27		0.06	88.2353	26/1	9.83	8.14	1.4	0.49
11				72		1.7	81	1.93	28.0277	0			120	60	8.8	111.3	8.8	35.9	6.8	102.8	8.4	29	6.8	70.6	62	63	6	8	25/1	6.95	7.05	1.1	0.69							0.29		0.07	63.1579	26/1	8.63	8.42	1.3	0.64
12				49		1.7	74	1.85	25.6055	0			130	60	9.7	122	9.7	61.6	8.2	116.3	9.4	36.1	7.6	59.9	61	59	10	14	29/1	8.63	8.63	1.5	0.68							0.31		0.09	61.2245	30/2	10.8	14.6	1.8	1.1
13				43		1.87	111	2.36	31.7424	0			130	80	10	181.5	9.9	93.9	8.3	208.6	10	69.6	7.6	57.1	52	54	6	8	31/2	6.53	6.11	1.1	0.64							0.28		0.12	46.1538	32/2	6.42	7.58	1.1	0.72
15				48		1.69	114	2.23	39.9146	0			130	80	9.2		8.3		7.2		8.2		7.3	56	81	83	9	10	25/1	6.42	8.42	1.1	0.76							0.31		0.07	80	27/2	7.26	9.36	1.1	0.85
16				45		1.72	70	1.83	23.6614	0			120	80	9.6	114.6	9.6	47.5	8.4	115	9.4	54.6	8	55.4	76	80	12	13	28/2	7.58	10.7	1.4	1.1							0.3		0.06	73.1707	29/1	10.1	11.2	1.6	0.97
18				65		1.61	89	1.93	34.3351	1			140	85	8.5	106.4	8.2	35.7	7	116.6	8.5	43.3	7.6	63	71	71	6	10	28/1	5.9	6.32	0.99	0.45							0.28		0.11	68.9655	29/2	8.63	8.42	1.2	0.76
19				43		1.63	86	1.9	32.3685	0			125	70	8.7	129.3	8.7	76.9	7.9	130.4	8.7	49.1	7.8	53.2	76	74	5	12	33/2	6	4.11	0.84	0.23							0.27		0.12	82.1918	34/2	9.54	11.8	1.3	0.71
21				63		1.59	63	1.65	24.9199	0			120	60	8.8	104.7	8.8	53.4	7.3	109.3	8.8	39.1	7.4	57.6	66	69	6	11	25/2	7.58	6.95	0.93	0.58							0.26		0.11	63.8298	24/1	10.8	11.2	1.3	0.82
22				49		1.61	67	1.71	25.8478	1			120	70	8.4	95.4	8.4	29	6.5	64.5	8.2	21.3	6.5	68.5	95	96	8	10	22/1	10.5	7.86	1.2	0.67							0.25		0.08	90.9091	21/1	11.5	8.98	1.4	0.83
23				61		1.61	67	1.71	25.8478	0			120	70	7.4	80	7.4	34.5	6.2	63.1	7	28.2	6.3	57.4	61	61	7	9	30/2	4.54	6.4	0.9	0.52							0.31		0.12	61.2245	31/1	5.58	8.73	1.1	0.78
24				57		1.73	72	1.85	24.0569	0			120	80	8.6	98.8	8.2	46.6	7.2	98.5	8.6	38.9	7.4	57.6	56	55	9	12	24/2	6.95	7.9	1.2	0.65							0.31		0.08	54.5455	23/2	6.95	12	1.5	0.95
25				63		1.58	99.5	2	39.8574	1			140	70	8.6	73.4	8.2	25.4	6.8	75.2	8.6	28	6.5	64.3	77	75	4	8	23/2	6.32	4.21	0.81	0.45							0.23		0.09	76.9231	22/2	6.42	7.47	0.86	0.63
26				80		1.51	63	1.59	27.6304	1			120	80	7.8	106.5	7.8	43.4	6.5	76.5	7.7	30.2	6.4	60.8	69	67	3	5	24/2	3.86	2.67	0.71	0.3							0.29		0.16	67.4157	25/1	6.21	4.53	0.8	0.36
27				46		1.61	55	1.57	21.2183	0			110	70	8.2	56.8	7.7	20.9	6.2	96.3	8.2	32.9	6.8	63.7	80	73	10	11	33/2	6.11	9.9	1	0.74							0.29		0.07	77.9221	34/1	6.11	10.3	0.96	0.65
28				54		1.58	76	1.78	30.4438	1			140	80	8.8	101.6	8.5	52.4	7.5	94.8	8.8	36.8	7.5	55	54	51	6	6	28/1	5.78	4.95	1.2	0.49							0.33		0.12	54.5455	29/1	4.84	5.58	0.9	0.51
29				52		1.76	65	1.8	20.984	0			100	60	8.1	102.7	8.1	38.5	6.9	101.8	7.9	39.7	6.9	62.5	82	84	11	13	26/2	7.58	10.1	1.4	0.73							0.28		0.09	81.0811	27/2	9.05	9.9	1.2	0.76
30				54		1.6	95	1.97	37.1094	1			140	80	9.1	154.8	9.1	78.6	8.1	129.8	8.9	46	7.8	57.2	84	91	5	7	29/1	5.26	5.47	1	0.33							0.28		0.1	83.3333	30/1	5.79	6.42	1	0.37
31				45		1.55	78	1.77	32.4662	0			140	70	9.4	164	9.4	74.5	7.8	154.7	9	63.3	8.1	57.8	85	83	7	12	34/3	5.79	7.26	0.97	0.45							0.26		0.12	83.3333	35/1	8.7	10.4	1.5	0.86
32				64		1.64	65	1.71	24.1672	0			130	70	8.8	118.4	8.4	41.6	6.4	126.1	8.8	44.8	7.6	61.2	71	71	6	8	27/1	7.47	5.68	1.2	0.54							0.25		0.13	69.7674	28/2	8.32	6.75	1	0.54
33				42		1.82	85	2.07	25.6612	0			120	80	9.3	113.9	9.3	56.9	7.7	114	9.2	45	7.9	55.3	72	69	5	9	23/1	7.68	4.74	1	0.57							0.26		0.1	68.9655	24/1	10.4	8.32	1.1	0.59
34				69		1.54	54	1.51	22.7694	1			125	70	8.3	75	8.3	41.6	7.1	81.8	8.2	23.6	7.1	60.3	48	51	4	5	37/2	4.69	3.73	0.97	0.47							0.34		0.15	50	38/1	4.84	5.05	0.91	0.51
36				62		1.53	46	1.4	19.6506	0			140	90	8.5	84.4	8.4	38.8	7.1	69.3	8.5	24.2	6.9	59.5	68	63	4	6	40/1	4.53	4.41	0.75	0.3							0.26		0.16	66.6667	41/2	5.37	6	0.9	0.45
37				75		1.58	67	1.68	26.8386	1			150	90	8.7	112.6	8.7	46.1	7.7	87.6	8.7	41.9	7.8	55.6	79	75	5	5	29/1	6.21	4.74	0.99	0.28							0.25		0.11	80	30/1	6.42	4.95	0.97	0.27
38				51		1.52	74	1.71	32.0291	0			130	75	8.8	100.4	8.4	50.8	7.4	95	8.8	34	7.1	57.8	75	77	10	10	26/1	6.4	9.39	0.99	0.67							0.28		0.08	73.1707	27/1	6.42	8.11	1	0.6
39				60		1.62	76	1.81	28.959	0			130	90	8.5	118.8	8.5	48.5	7.1	97.5	8.2	28.6	6.6	64.8	72	73	6	12	24/1	6.81	5.99	1.1	0.53							0.3		0.08	69.7674	25/1	8.42	12.5	1.5	0.92
40				48		1.57	74	1.75	30.0215	1			125	80	8.3	91.3	8.2	39.1	6.5	100.5	8.3	44.1	7	56.1	82	84	9	14	43/1	6.73	9.47	1.2	0.76							0.26		0.1	82.1918	44/1	7.26	12.4	1	0.83
42				57		1.72	65	1.77	21.9713	0			130	80	8.7	64.8	8.7	32.2	7.1	82	8.6	37.2	7.3	60.4	76	74	7	8	25/1	8	9.05	1.5	0.92							0.28		0.07	76.9231	24/1	8.53	7.26	1.2	0.69
43				46		1.67	84	1.93	30.1194	0			125	85	9.2	130.7	9.2	53.2	7.7	127.2	9.2	55.4	7.8	57.6	63	64	8	8	27/1	7.26	8.32	1	0.77							0.27		0.07	60	26/1	10.3	9.05	1.2	0.91
44				72		1.86	94	2.19	27.1708	1			110	70	9.4	176.8	9.4	62.7	8.4	166.4	9	64.3	8.3	63	57	57	6	7	31/1	7.19	5.75	1.3	0.79							0.29		0.12	54.5455	32/1	11.4	6.14	1.5	0.48
45				68		1.59	65	1.67	25.711	1			120	70	8.2	106.1	8	37.9	7.1	79.8	8.2	34.3	6.8	61.4	58	59	4	5	26/1	4.21	3.79	0.76	0.41							0.29		0.1	60	25/1	5.68	4.95	0.81	0.47
46				68		1.63	56	1.6	21.0772	0			100	50	7.3	88.3	7.3	28.2	5.7	63.8	6.4	27.8	5.5	64.5	62	62	5	6	34/1	5.16	4.72	0.79	0.55							0.27		0.11	63.1579	35/1	6.11	6.32	0.98	0.6
47				72		1.55	68	1.67	28.3039	0			105	75	8	94	8	28.1	6.2	56.9	7.4	21.3	5.9	66.5	83	82	7	8	40/1	7.86	6.46	1.2	0.62							0.27		0.07	83.3333	40/1	7.86	6.18	1.1	0.61
48				50		1.81	115	2.34	35.1027	0			130	100	10	136.5	10	58.8	8.3	120	10	33	7.9	64.8	79	78	6	6	32/1	9.19	5.37	1.1	0.29							0.22		0.06	81.0811	33/1	8.14	6.03	1	0.39
49				67		1.88	105	2.31	29.708	1			120	80	9	130.2	8.5	41.4	7	89.7	9	32.2	7.7	65.9	72	73	7	7	26/1	7.37	6.74	1	0.77							0.26		0.05	72.2892	27/2	8.11	6.74	1	0.5
50				57		1.77	79	1.96	25.2163	0			120	80	8.3	94.1	8.3	27.7	6.8	75.7	7.8	32.7	6.5	64.5	50	50	6	7	25/2	7.37	5.47	1.2	0.5							0.28		0.11	50	26/2	7.16	6.11	1.1	0.57
51				57		1.62	67	1.72	25.5296	1			130	90	7.9	85.2	7.9	30.5	6.7	88.8	7.6	33.5	6.4	63.5	61	61	6	10	25/1	6.32	5.26	1.1	0.47							0.28		0.11	63.1579	24/1	6.42	10.4	1.2	0.71
52				56		1.72	89	2.02	30.0838	1			120	80	8	87.2	8	38.5	6.5	73.6	8	29.3	6.6	58.1	76	73	5	7	25/1	6.11	5.16	0.93	0.3							0.26		0.08	74.0741	26/2	8.42	6.42	1.1	0.37
53				59		1.71	83	1.95	28.3848	1			115	80	8.9	124.7	8.7	71.8	7.5	108.7	8.9	37.9	7.3	54.7	99	99	5	7	28/2	5.47	4.84	1.1	0.56							0.29		0.12	63.8298	27/2	7.47	7.58	1.3	0.46
54				74		1.48	70	1.64	31.9576				130	80	8.1	104.4	8.1	43.6	6.6	73.3	7.7	35	6.5	56.3	73	72	6	9	34/2	5.26	4.53	1.2	0.45							0.3		0.1	73.1707	33/2	5.9	8.21	0.8	0.49
55				70		1.73	63	1.75	21.0498	0			100	70	8.7	88.4	8.7	35	7	83.7	8.2	44.4	7.1	55.9	55	53	5	7	34/1	8.56	6.04	1.1	0.61							0.27		0.08	73.1707	33/1	11.2	8.25	1.1	0.83
56				69		1.73	93	2.07	31.0735	1			125	80	9.3	105.3	9.3	43.6	8.3	142.3	10.2	49.5	7.5	62.2	72	69	5	5	36/1	5.37	4.84	0.99	0.51							0.27		0.13	68.1818	37/1	5.16	5.47	0.93	0.91
57				55		1.5	69	1.64	30.6667	0			90	40	7.8	61.2	7.6	14.1	6.4	64.9	7.8	24.4	6.4	70.5	61	62	8	9	22/1	6.11	7.26	1.2	0.65							0.32		0.09	60	21/2	6.53	8.53	1.2	0.73
58				63		1.56	55	1.53	22.6003	0			105	70	8.4	84.9	8.4	35.6	7.1	94.5	8.3	31.3	6.8	62.2	63	66	5	7	27/1	6.4	5.37	1	0.55							0.29		0.14	64.5161	28/1	5.9	6.21	1.2	0.51
59				62		1.72	54	1.63	18.2531	0			110	80	7.8	90	7.3	37.6	5.8	84	7.8	29	6.3	63	67	67	8	10	31/1	5.79	7.37	1.1	0.56							0.3		0.1	68.9655	32/1	6.21	9.16	0.88	0.46
60				67		1.61	60	1.63	23.1473	1			125	80	7.6	77	7.6	25.3	6.4	63	7.5	22.3	6.1	64.9	67	68	8	9	26/2	4.95	8.74	1.1	0.8							0.33		0.07	63.8298	29/2	9.37	10	1.5	0.82
61				69		1.57	69	1.7	27.993	1			150	90	8.8	75	8.8	35.5	6.5	85.2	8.4	39	7.2	55	78	76	4	5	24/2	7.58	3.37	1	0.2							0.24		0.17	81.0811	25/1	7.3	6.03	1	0.32
62				71		1.74	66	1.8	21.7994	1			125	70	9	98.4	9	45	7.7	104.4	8.6	38.9	7.4	58.5	85	82	3	4	27/1	7.47	3.05	0.66	0.29							0.24		0.1	85.7143	28/2	6.95	4	0.78	0.33
63				69		1.51	68	1.64	29.8233	0			140	80	8.2	80.5	7.9	37.6	6.6	72.3	8.2	34.1	6.6	52.3	80	77	6	7	27/3	6.6	4.47	0.87	0.57							0.23		0.1	80	28/2	9.26	7.02	1.5	0.44
64				61		1.51	64	1.6	28.0689	0			150	80	8.2	95.9	7.9	47.8	6.6	113.3	8.2	47.3	6.7	55.9	58	62	4	5	26/2	6.18	4.35	1.1	0.57							0.33		0.08	60	27/2	4.84	4.74	0.8	0.38
65				50		1.69	73	1.83	25.5593	1			120	70	9.1	131.6	9.1	57	7.9	120.2	9	35	7.2	63	61	60	8	11	23/1	6.63	7.58	1.2	0.61							0.29		0.09	60	21/1	8.84	11.4	1.5	0.74
67				52		1.76	71	1.87	22.921	0			100	70	8.5	86	8.5	34.9	7.6	74.6	8.8	19.8	6.9	67.2	80	81	9	10	26/2	8.26	9.29	1.2	0.85							0.25		0.08	77.9221	27/4	7.9	10.3	1.1	0.77
68				52		1.64	73	1.79	27.1416	0			130	80	8.7	99.5	8.4	38.3	7.1	120.1	8.7	35.6	7.1	66.1	57	57	9	11	25/1	6	8.95	1.2	0.8							0.29		0.09	60	24/1	8.53	11.2	1.6	0.85
69				47		1.81	100	2.2	30.5241	0			140	90	9	78.2	9	34.7	7.9	89.9	8.7	37.6	7.3	56.7	73	76	6	10	24/2	7.26	8	1.1	0.79							0.27		0.11	74.0741	25/1	10.1	10.5	1.3	0.97
70				60		1.78	101	2.19	31.8773	1			140	80	8.9	127.3	8.8	48.9	7.6	127.1	8.9	52.7	7.2	60.2	79	78	8	10	23/1	7.02	7.58	0.91	0.61							0.24		0.1	81.0811	22/2	6.32	7.3	0.97	0.57
71				48		1.76	98	2.14	31.6374	0			105	80	8.9	122.8	8.9	60.6	8.2	116.7	8.9	51.6	7.6	51.7	68	69	7	10	23/1	6.95	6.84	1.1	0.54							0.26		0.12	69.7674	24/2	5.79	9.58	1.1	0.69
72				45		1.72	81	1.94	27.3797	0			110	70	9.5	132.7	9.2	36	7.4	112.2	9.5	42.2	7.2	68.5	74	71	9	11	24/1	7.9	8.84	1.2	0.85							0.28		0.1	70.5882	24/1	7.37	11.1	1.2	0.93
				65

## Sheet: Control group
NO				LVEDL	HEIGHT	WEIGHT	SEX	AGE	ECG		SYSBP	DIASBP	EF
2				9.8	178	75	1	22			95	65
3				9	180	66	0	27			95	65
5				9.2	173	66	0	27			110	60
6				9	157	53	0	32			105	65
7				9.5	173	76	1	29			110	70
9				9.5	174	85	1	32			120	80
10				8.3	168	60	0	31			105	70
11				9.7	181	76	1	43			105	70
12				8.9	168	72	1	48			110	75
14				8.3	160	64	0	47			120	70
15				8.8	165	65	0	42			105	70
17				8.9	167	64	0	36			105	65
18				8.3	165	50	0	35			85	50
19				9	166	62	0	35			95	65
21				10.4	186	98	1	26			125	75
22				9	166	60	0	38			90	70
23				9.5	184	85	1	39			110	70
24				7.6	172	65	0	26			100	65
25				9.7	172	85	1	31			120	80
26				7.4	157	49	0	36			105	65
27				9.8	168	67	0	29			100	65
28				10.3	178	84	1	39			130	80
29				10.3	176	80	1	35			100	60
30				9.4	169	70	0	25			120	70
31				8.5	165	60	0	27			95	60
32				9.3	178	76	0	28			110	70
33				8.6	170	60	0	26			105	75
34				8.9	173	63	1	30			95	60
35				9.2	166	61	1	33			105	65
36				9.4	162	67	0	34			110	65
37				9.3	163	60	0	27			105	70
38				9.6	162	60	0	30			105	65
39				9.8	182	84	1	43			120	80
40				11	179	76	1	30			110	70
41				9	178	74	1	37			100	60
42				11	183	83	1	23			120	70
43				9	164	62	0	23			120	70
44				9.2	165	64	0	25			110	60
45				8.1	160	60	0	26			100	55
46				8.4	168	67	0	40			120	63
47				9.8	175	65	1	31			125	75
48				9.8	170	64	1	28			130	65
49				9.1	165	59	0	40			97	51
50				8.7	173	76	1	39			124	66
51				8.4	178	85	1	49			120	85
52				8.1	175	61	0	25			121	56
53				8.7	168	60	0	34			112	71
54				9.4	162	58	1	24			110	70
55				9.9	176	82	1	28			120	70
57				9.7	169	70	0	21			120	65
58				9.8	183	72	1	42			120	60
62				8.6	169	66	0	20			110	65
63				9.3	177	58	1	29			115	70
64				10.4	190	91	1	34			115	70
66				10.1	181	81	1	27			105	55
67				9.2	168	73	1	33			125	75
68				9.1	185	69	1	18			90	60
69				9.1	186	71	1	18			110	55
70				9	168	72	0	26			120	65
71				9.4	173	63	1	38			115	70
72				10.1	179	84	1	33			130	70
73				8.5	162	58.9	0	23			110	45
74				9	163	61	0	24			120	70
75				8.5	161	50.9	0	25			110	60
76				8.3	161	48	0	24			85	60
77				8.3	165	52.7	0	24			105	55
78				9.5	171	66	1	21			110	55
80				8.9	160	63	0	28			135	84
81				8.4	158	53	0	27			121	79
82				8.6	155	50	0	42			135	86
83				10	174	65.5	1	24			124	58
84				8	157	49	0	42			107	62
86				9	161	59	0	31			107	66
87				8.9	176	75	0	46			138	78
88				9.5	167	75	1	45			131	74
89				9	159	52.3	0	22			121	76
90				8.5	166	75	1	23			129	70
				77
